# Supplementary material for: Small heat shock proteins with two alpha-crystallin domains: a new set of proteins in the earthworm Eisenia fetida with differential transcriptional responses to stressors
Source: Environ Sci Pollut Res Int. 2026 May 11;33(17):8095–110. doi: 10.1007/s11356-026-37811-y (PMC13226371; doi:10.1007/s11356-026-37811-y)
Supplement: Supplementary file 2 — (XLSX 239 KB) [file 11356_2026_37811_MOESM2_ESM.xlsx]

## Sheet: Table_S1
Table 1. Primer sequence
sHSP name		Sequence	Ef (%)
EfsHSP32.doubleACD	Forward	AAGGTCAGCGTCTGCTCATC	100.1
	Reverse	GACCTCGATGTGTTCTGGCA
EfsHSP38.1.doubleACD	Forward	TCCCAAACAACGTCAACCCA	96.8
	Reverse	TCGTCTCTCAGCTGGTCGTA
EfsHSP38.7.doubleACD	Forward	ACCGTCTTGTCGCTTCCTTT	100
	Reverse	GGTCTTCCGGGTCAGCTTC
EfsHSP55.doubleACD	Forward	CAGGCAGTCGACAGGAAGTT	97.8
	Reverse	TAGATCCGGGGTCAACACCT
EfsHSP33.doubleACD	Forward	GACCTCACCCTCAAGAACGG	100.8
	Reverse	GCTCATCCAACTCAGACCCC
EfsHSP59.doubleACD	Forward	GAAGAGTTTCGACGGACGGT	101.5
	Reverse	GTGCAACGGAGGTTCTCTGA
EfsHSP84.doubleACD	Forward	CCATCGGTTCTATTCCCCGT	100.4
	Reverse	TGAACAGCGGTGGGATTTTG
EfsHSP52.doubleACD	Forward	CCATCGTCCGTCACGGTAAA	97.8
	Reverse	GTATCGTCGGCAAAACGTGG
EfsHSP36.doubleACD	Forward	TCGAACGAAGGTTCGACTGG	106.1
	Reverse	TGTGTCGCCTCAACGATCAA

## Sheet: Table_S2
	TREATMENTS	Vs. Control (T 21 °C, H 80%)
		HEAT STRESS				DESICCATION STRESS
		T (°C) 31			T (°C) 35	Humidity (%) 20			Humidity (%) 10
		2h	7h	24h	2h	2h	7h	24h	2h	7h	24h
	EfsHSP32.doubleACD
	EfsHSP38.1.doubleACD
	EfsHSP38.7.doubleACD
	EfsHSP55.doubleACD
	EfsHSP33.doubleACD
	EfsHSP59.doubleACD
	EfsHSP84.doubleACD
	EfsHSP52.doubleACD
	EfsHSP36.doubleACD
	TREATMENTS	Vs. Control
		CHEMICAL STRESS
		T 21 °C, BPA 0,2 g/L		T 26 °C, BPA 0,2 g/L		T 21 °C, END 0,1 g/L		T 26 °C, END 0,1 g/L
		2h	7h	2h	7h	2h	7h	2h	7h
	EfsHSP32.doubleACD
	EfsHSP38.1.doubleACD
	EfsHSP38.7.doubleACD
	EfsHSP55.doubleACD
	EfsHSP33.doubleACD
	EfsHSP59.doubleACD
	EfsHSP84.doubleACD
	EfsHSP52.doubleACD
	EfsHSP36.doubleACD

## Sheet: CD-Search_concise
Query	Hit type	PSSM-ID	From	To	E-Value	Bitscore	Accession	Short name	Incomplete	Definition
EfsHSP32.doubleACD	specific	107247	80	158	2.45569e-13	64.0783	cd06526	metazoan_ACD	-	cl00175
	superfamily	439841	193	256	4.32337e-06	44.3705	cl27671	IbpA superfamily	-	-
EfsHSP38.1.doubleACD	specific	107247	111	182	6.03151e-27	101.443	cd06526	metazoan_ACD	-	cl00175
	specific	107247	226	306	2.17399e-24	94.509	cd06526	metazoan_ACD	-	cl00175
EfsHSP38.7.doubleACD	specific	107247	91	170	1.11412e-26	100.672	cd06526	metazoan_ACD	-	cl00175
	specific	107247	229	307	3.93056e-22	88.731	cd06526	metazoan_ACD	-	cl00175
EfsHSP55.doubleACD	specific	107247	93	170	1.24316e-23	94.509	cd06526	metazoan_ACD	-	cl00175
	specific	107247	384	460	2.85982e-19	82.1827	cd06526	metazoan_ACD	-	cl00175
EfsHSP33.doubleACD	specific	107247	82	159	1.50286e-12	62.1523	cd06526	metazoan_ACD	-	cl00175
	superfamily	469641	195	259	1.17987e-05	42.8923	cl00175	alpha-crystallin-Hsps_p23-like superfamily	-	-
EfsHSP59.doubleACD	specific	107247	324	401	4.63821e-16	72.9379	cd06526	metazoan_ACD	-	cl00175
	specific	461662	4	84	8.17475e-13	63.7069	pfam05485	THAP	-	cl02739
	superfamily	469641	442	506	0.0012203	37.8847	cl00175	alpha-crystallin-Hsps_p23-like superfamily	N	-
EfsHSP84.doubleACD	specific	107247	576	649	5.25504e-11	59.0707	cd06526	metazoan_ACD	-	cl00175
EfsHSP52.doubleACD	specific	107247	285	358	3.31986e-13	64.8487	cd06526	metazoan_ACD	-	cl00175
	superfamily	469641	402	461	1.89068e-05	42.8923	cl00175	alpha-crystallin-Hsps_p23-like superfamily	N	-
EfsHSP36.doubleACD	specific	107247	128	201	6.6702e-25	96.0498	cd06526	metazoan_ACD	-	cl00175
	specific	107247	272	337	4.54655e-11	58.3003	cd06526	metazoan_ACD	-	cl00175

## Sheet: Protein sequences 
Specie: E. fetida
			Protein		ID and phylogenetic cluster in de la Fuente and Novo, 2022		Genebank accession number (*incomplete ORF)		Protein accession number (*incomplete)		Protein Sequence (traslation from completed ORFs)
			EfsHSP38.7.doubleACD		ID5 /G1 (A1)		PQ603078*		XLZ13796*		MANQAQQPQQPRVYKSEVFVPIRQDAHSFEERQKNIWEDMHERMEKRRKEWEDEVTRMRRDFFRLKPDEMGRRGSSENLLEKMDLKNMFYDVKDGTKVFRVSFDVSQFQPDEINVKTQDQRLIVNARHEEKGSDKTVSREFSRQVDIPHNVDPLKLRSTLSKDGILQIEAEVSAPAYDRIRDTARSFNSVAAATASHPTLTSATTSSRSFPSSEAQTVFDCGPSVTERDGSRTFRIALDVGPEFEPQDLTIKTVDRKLVVQARHEERTPGRTSCKEFSREFDLPDSVDPNLVTASMTGEGKLVLEAPISSYAHGTYTGRPGCVKQPTVTLSLSPGRVFNP
			EfsHSP55.doubleACD		ID6 /G1 (A1)		PQ603079*		XLZ13797		MNPGRSSLVPIQQKLNQQKVLPDSGRMSTTSCVWDDMQGWMEQRQREWDDEMTQLKNEFFSIKSDKLASRRSSSDSSSLPEKMNIASRFYDTEKGCRMFCVTFDVSQFEPEEVNIRTQANSLIVHARHEEQRENKSVSREFNRRVDIPSHINPDTLRCFIRADGTLQVEAELPSPSYDSSSVNRDSPYGLENSSTFSDRLSDRDISSPPRTDRDMCSSPGTDRDACSPTVTYRNIYSPPKLYRDMCNSSRNGRDVLSPPRRDTDLYSGALESHWTNPNPCRGDKDGFNHMNTRDNIYTPQTIDNPHLTARDIYSTARIDNDIYRSQKTARDISTPTSIDTTASESRTTLYRDSMPDVNRLHCPPDVMARNGQAMQIATENGHVDEGETFSVVVDIGTDF…
			EfsHSP38.1.doubleACD		ID3AB /G1 (A1)		PQ603077		XLZ13795		MSDHLQQQQQSSSSSSSTFKTEVHVPVRRDNQTFEQRQKNMWEEMNERMERRRREWEDEVDQLRSDFFRLRPEETHTQSQTEPRRGSGDNLLERMDLNSMFYDTGKGTRLFRVSFDVSQFQPHEISVRTQNQNLIVHAKHEEKGSDKSVSREFSRQVVIPNNVNPETLRSTLSNDGILQVEAEMPAPSYDQLRDDRARIFSMVTGATTPRDVINAGQQRAVTTGQDGGSKFFQLTVDIGPDFLPQDLTVKTVDRKLVVRARHEEKAPGRTSCREFNREFDIPEDVDPNVVTASLTAGGKLVIEAPLIRAAGPPAAAGAASGGIPGQGKQPVINVSHGGK
			EfsHSP59.doubleACD		ID11AB /G2 (A2)		PQ603081*		XLZ13799*		MGACSLPSCTNCGRRGFRMFRMPSNAARRAIWVDWLVGGGWLRCPSRDVTNYQVCEVHFDESQFEQNRKDGKRKLKPNAVPTIYGTTEGSRGRVKRKRVLWSNLQDRNNETVSDAERISCDEDRCPMKERKKSSTRRCLERSSPWKPDAVTAGIKMETLDDSFSNEDNRCETDATKCNVTSKHSSLNGTTRGGGIPGMASGRAEPLRSTVNDRVQMPSINLERQMDDAEENLLKEWDTTVRCRQENSLSIRPVSLSAEDTAIQKGKPRVGESTLSTTDLSSVRFEFPEIDIVKRHDTSLDDSATAEPAEDDSLRRFSYTECPMTGRKMLRLEMNVEGFEPKDITVKSFDGRLTVHGITYDARDGKKSTNEFCRKIKLPDGVSSENLRCTFCDNILVLEA…
			EfsHSP36.doubleACD		ID15AB /G2 (A2)		PQ603084		XLZ13802		MHRLPILQDSRSFDERTDRLLRDVRRQIDEDLQNFGFGGKNLLGSSKLNWPGEADDQASKLLNRDFFKLRPSAGASASSLLGRGGGSSDRLSSPPPRKDDLVGSRETLDDETAKGLYVNQSQNEGRLFCMSFDVKDFEAEDISVTVEDDTLIVQAKRRTEKEGAVSVKEFNRKIKLPKDVDPEKLVSTMTSDGILTIEAQVPPDYQAAVATPPPTTGGPDLNGSSAAGNSGTGAAAATASTSSTTIPLDTPVFSNEGSTGRRRMDLVLAVGSPYTPDDITVKLEGKRLIVEATHEEKFQGRTSKVSMQRDFDLSEDIDVSSVKALLKSSTGQLTITAFAK
			EfsHSP32.doubleACD		ID1AB /G3		PQ603076		XLZ13794		MASNCDLETNNNGLQDKQKSNKEGEEDDDLDLATKELERLVNKIEEERAEARKFLVIKSTAQQRKEGVERPVDTAYVESEDGRLWLRAVFDVHHFQPDEIEVKVENRQMQVKAQGIDDRETAVFRKTMIRKIDLPENVDVDETKCEQSEGGILTVSMPFHLPQSENKPTGPATVPIITENGRRLIRLGIMIGPDFTMDDLKVEAEGQRLLIRASYDAEIGLAGAQVTRHELRKDFQLPEHIEVDEVSYELNKAGVLGVQILLKDKQLYRCNVTTEEVAVPGKRS
			EfsHSP33.doubleACD		ID10AB /G3		PQ603080		XLZ13798		MAVFKKFLSATKNKMKSSNIKVEGGPGPSCTQEEEEEFEARKHEWQEELDQMSDFLVLKSTEEQKDDGVEQPVDTAYIDDRDGMPMLKAVFDVHHFKPEEVQLSVEDGQLTLLAQCFDDRESAVFKKTMIRKLDLPKYVDHKMLHCDLSKEGVLTIEMPFHLPPQRRPQGPSVVPIVNEVDGTRKIRLAFMIGPDFTADDVKIEKNGQHLVVTASYDAEIGVYGFQVTQREFRKELRLPQHCDVERVDHSLTPEGKLYVDLTLKNGKPYKCEVTTEELPVNAEEGSELDEL
			EfsHSP83.doubleACD		ID12AB /G4 (B)		PQ603082*		XLZ13800*		MTSRSYNFLEDSFTSVYPTGGRFRGRSRADKIHHGRSGIDRRRYHSLGLESANGSFARSFDDQESRNHVGSSSRQRKDALATQTKTTSRNQEQFREEFGGSRGNESGRGVHFSEREMPSNFEQDRSEQRTSTKRGIVIDFENEEGNGGFDGRTSSRRQNERFLDGSTSLNTRPQRGSSYYNDVFSSTEAPFNSFSENTSQSRRQSAYPSNNHQERDFTDDLQQQTSMHTLQPNILREEVVWQPVKVIYVEKTPRESNRSGTAQRQGDYSSSSYGHESRQAAPRYQQSSYSNDWGGSQRSDGHMNRAAPPDYETSWNGNTNGDHRRVHVKTRRTPPSEPREGSNRRSTEMFQSRDDPSASDWNGGYQTVKRSPQRNDFIDGVSSSRSWASNSEAQGGEYG…
			EfsHSP52.doubleACD		ID13AB /G4 (B)		PQ603083		XLZ13801		MLDVGSYRNAIHVIEDDGSREGPPRYRSLTPDPYGQSNYRGSNITSYHSQQNLNGDWLPVQHSGSGNLVYSRNHHSQNLDSDRMSRPSGSRGVRFRDYSHQDPDDEGFLPIPNGANSRSVGFSQNSSRNDGRHQGADRTRVNGSGGREYYYPEQVRQSTSRVVYSGGREHRPRERIARSEAAVKTNSFAPSSNWDETGGRSTTRMVFDGKHDAFRPERTSGISTAKRAPEERQFLSDVQKELEFQRHNWKDEIERMTGTTASGAISSSMATKSSFVDTSGIEPCFKAYVDVREFPPSSVTVNVDKLTNKVVIEANQVSGTGSVAKTFTQKVQLPRFADDTRLSARMNRDGILKVEVPLIYYFPEEEANGQRTKSFVYEVRKNPDGSKLIEILVKPGQDI…

## Sheet: Tm
		DeepSTABp: Predict protein thermal stability (https://csb-deepstabp.bio.rptu.de/ ; accessed on 2024, December)
			20°C	21°C	22°C	23°C	24°C	25°C	26°C	27°C	28°C	29°C	30°C	31°C	32°C	33°C	34 °C	35 °C	40 °C	45 °C	50 °C	55 °C	60 °C
		EfsHSP38.7.doubleACD	41.9509	41.9532	41.9555	41.9668	41.9815	42.0002	42.0204	42.0405	42.0598	42.0769	42.0877	42.0969	42.1084	42.1218	42.1375	42.155	42.2394	42.3417	42.4608	42.8234	43.7619
		EfsHSP55.doubleACD	52.8298	52.8709	52.9139	52.9643	53.027	53.0992	53.1782	53.264	53.3531	53.4447	53.4833	53.5181	53.553	53.5875	53.6188	53.6486	53.8064	53.9361	54.072	54.153	54.232
		EfsHSP38.1.doubleACD	42.9176	42.9242	42.931	42.9387	42.9475	42.9566	42.9676	42.9734	42.9817	42.9894	42.9989	43.0088	43.0192	43.0306	43.0432	43.0565	43.1431	43.2625	43.5471	44.0506	44.5332
		EfsHSP59.doubleACD	44.912	44.9511	44.9905	45.0386	45.1078	45.2063	45.3416	45.5539	45.8262	46.1595	46.3124	46.4483	46.5871	46.7421	46.9373	47.1309	48.158	49.2325	49.8068	50.1989	50.9585
		EfsHSP36.doubleACD	41.1046	41.1209	41.1398	41.1624	41.191	41.2209	41.253	41.2801	41.3062	41.3405	41.3578	41.3736	41.3892	41.4055	41.4228	41.441	41.5341	41.655	41.8	41.9754	42.1961
		EfsHSP32.doubleACD	42.5541	42.5579	42.5592	42.5652	42.5736	42.5769	42.5894	42.6159	42.6461	42.6701	42.6875	42.7086	42.7293	42.7502	42.7712	42.7984	42.9757	43.1996	43.4605	43.9221	44.7504
		EfsHSP33.doubleACD	38.3137	38.3155	38.3149	38.3147	38.3161	38.3207	38.3272	38.34	38.3489	38.3474	38.3446	38.3463	38.3473	38.3468	38.3445	38.343	38.3274	38.3129	38.3039	38.3477	38.4162
		EfsHSP83.doubleACD	41.0302	41.0719	41.1144	41.1597	41.205	41.2478	41.2975	41.3528	41.4175	41.4874	41.5214	41.5531	41.5864	41.6218	41.6602	41.7005	41.962	42.4113	43.0636	43.7075	44.329
		EfsHSP52.doubleACD	40.6267	40.6792	40.743	40.8236	40.9041	40.9988	41.1225	41.275	41.4443	41.6648	41.7947	41.9148	42.0396	42.1723	42.3228	42.479	43.325	44.4192	46.5841	48.4387	49.4459

## Sheet: Subcellular localization
		(1) BUSCA	Score		Score			(2) DeepLoc - 2.1
		http://busca.biocomp.unibo.it/						https://services.healthtech.dtu.dk/services/DeepLoc-2.1/
Gene	Top BLAST match*	Accessed 24/10/24						Accessed 24/10/24
EfsHSP38.7.doubleACD	GIKG01013943	Nucleus	1					Cytoplasm	0.6555			Soluble	0.917
EfsHSP55.doubleACD	GIKG01130900	Nucleus	1					Cytoplasm	0.7299			Soluble	0.931
EfsHSP38.1.doubleACD		Cytoplasm	0.7	Nucleus	0.3			Cytoplasm	0.7572			Soluble	0.934
EfsHSP59.doubleACD	GIKG01136737	Nucleus	1					Nucleus	0.9564			Soluble	0.935
EfsHSP36.doubleACD		Nucleus	1					Cytoplasm	0.745			Soluble	0.916
EfsHSP32.doubleACD		Nucleus	1					Cytoplasm	0.7659			Soluble	0.937
EfsHSP33.doubleACD		Cytoplasm	0.7	Nucleus	0.3			Cytoplasm	0.7203			Soluble	0.919
EfsHSP84.doubleACD	GIUK01042923	Cytoplasm	0.7	Nucleus	0.3			Cytoplasm	0.6338	Nucleus	0.529	Soluble	0.932
EfsHSP52.doubleACD		Cytoplasm	0.7	Nucleus	0.3			Cytoplasm	0.6203	Nucleus	0.517	Soluble	0.93
(*) Top BLAST MATCH is included for incomplete sequences.

## Sheet: EfsHSP32.doubleACD
Smart BLAST
Description	Max score	Total score	Query cover	E value	Ident	Accession
alpha-crystallin A chain [Danio rerio]	44.3	44.3	0.23	0.0004	0.3333	NP_694482.1
heat shock protein beta-1 [Homo sapiens]	41.6	41.6	0.25	0.003	0.3108	NP_001531.1
heat shock protein beta-2 isoform 1 [Mus musculus]	40	40	0.25	0.012	0.3333	NP_077761.3
Heat shock protein Hsp-12.2 [Caenorhabditis elegans]	37.4	37.4	0.23	0.033	0.3333	NP_498776.1
HSP20-like chaperones superfamily protein [Arabidopsis thaliana]	35.4	35.4	0.23	0.24	0.2927	NP_198583.1

## Sheet: EfsHSP38.1.doubleACD
Smart BLAST
Description	Max score	Total score	Query cover	E value	Ident	Accession
uncharacterized protein Dmel_CG14207, isoform C [Drosophila melanogaster]	99	174	0.5	9e-24	0.4835	NP_001245760.1
SHSP domain-containing protein [Caenorhabditis elegans]	84.3	158	0.54	7e-19	0.4059	NP_001379641.1
heat shock protein beta-1 [Danio rerio]	56.9	114	0.46	3e-11	0.3797	NP_001008615.2
alpha-crystallin B chain isoform 2 [Homo sapiens]	62.8	116	0.44	4e-11	0.4366	NP_001317308.1
heat shock protein beta-6 isoform 2 [Mus musculus]	61.6	118	0.49	1e-10	0.3976	NP_001351108.1

## Sheet: EfsHSP38.7.doubleACD
Smart BLAST
Description	Max score	Total score	Query cover	E value	Ident	Accession
uncharacterized protein Dmel_CG14207, isoform C [Drosophila melanogaster]	87.8	157	0.5	1e-19	0.5128	NP_001245760.1
SHSP domain-containing protein [Caenorhabditis elegans]	79.7	156	0.56	3e-17	0.396	NP_001379641.1
heat shock protein beta-2 [Danio rerio]	71.2	129	0.47	2e-13	0.4598	NP_001017744.1
heat shock protein beta-2 [Homo sapiens]	69.3	121	0.42	1e-12	0.4795	NP_001532.1
heat shock protein beta-2 isoform 1 [Mus musculus]	68.9	121	0.42	2e-12	0.4795	NP_077761.3

## Sheet: EfsHSP55.doubleACD
Smart BLAST
Description	Max score	Total score	Query cover	E value	Ident	Accession
uncharacterized protein Dmel_CG14207, isoform D [Drosophila melanogaster]	92.8	92.8	0.32	1e-20	0.3012	NP_001285446.1
SHSP domain-containing protein [Caenorhabditis elegans]	73.2	126	0.34	2e-14	0.3778	NP_001379641.1
heat shock protein beta-6 isoform X1 [Mus musculus]	62	121	0.33	3e-10	0.382	XP_006540020.1
alpha-crystallin B chain isoform 2 [Homo sapiens]	60.1	104	0.29	6e-10	0.3944	NP_001317308.1
heat shock protein beta-1 [Danio rerio]	62.4	107	0.35	7e-10	0.3333	NP_001008615.2

[truncated: 5 more sheets: EfsHSP33.doubleACD, EfsHSP59.doubleACD, EfsHSP84.doubleACD, EfsHSP52.doubleACD, EfsHSP36.doubleACD]
